# Supplementary material for: Calcareous Bio-Concretions in the Northern Adriatic Sea: Habitat Types, Environmental Factors that Influence Habitat Distributions, and Predictive Modeling
Source: PLoS One. 2015 Nov 11;10(11):e0140931. doi: 10.1371/journal.pone.0140931 (PMC4641629; doi:10.1371/journal.pone.0140931)
Supplement: S1 Checklist — (XLS) [file pone.0140931.s001.xls]

## Sheet: Foglio1
CHECKLIST MACROALGAE
	[1]	[2]	[3]	[4]
RHODOPHYTA
Acrochaetium microscopicum (Nägeli ex Kützing) Nägeli				+
Acrosorium ciliolatum (Harvey) Kylin				+
Aglaothamnion tenuissimum (Bonnemaison) Feldmann-Mazoyer				+
Aglaothamnion tripinnatum (C. Agardh) Feldmann-Mazoyer				+
Amphiroa rigida J.V.Lamouroux	+
Anotrichium furcellatum (J. Agardh) Baldock				+
Antithamnion hubbsii E.Y. Dawson				+
Antithamnion cruciatum (C. Agardh) Nägeli				+
Antithamnion tenuissimum (Hauck) Schiffner				+
Apoglossum ruscifolium (Turner) J. Agardh				+
Asparagopsis armata Harvey [Falkenbergia rufolanosa (Harvey) F. Schmitz]				+
Bangia fuscopurpurea (Dillwyn) Lyngbye				+
Botryocladia boergesenii Feldmann				+
Botryocladia botryoides (Wulfen) Feldmann	+	+	+	+
Botryocladia chiajeana (Meneghini) Kylin				+
Botryocladia microphysa (Hauck) Kylin				+
Callithamnion corymbosum (Smith) Lyngbye				+
Callophyllis laciniata (Hudson) Kützing	+
Calosiphonia dalmatica (Kützing) Bornet et Flahault				+
Caulacanthus ustulatus (Mertens ex Turner) Kützing				+
Centroceras clavulatum (C. Agardh) Montagne				+
Ceramium ciliatum (J. Ellis) Ducluzeau				+
Ceramium cimbricum H.E. Petersen				+
Ceramium codii (H.Richards) Mazoyer				+
Ceramium comptum Børgesen				+
Ceramium diaphanum (Lightfoof) Roth				+
Ceramium siliquosum (Kützing) Maggs et Hommersand				+
Ceramium virgatum Roth				+
Champia parvula (C. Agardh) Harvey				+
Chondracanthus acicularis (Roth) Fredericq				+
Chondria capillaris (Hudson) M.J. Wynne				+
Chondria dasyphylla (Woodward) C. Agardh				+
Compsothamnion thuyoides (Smith) Nägeli				+
Crouania attenuata (C. Agardh) J. Agardh				+
Cryptonemia lomation (Bertoloni) J. Agardh	+			+
Dasya baillouviana (S.G. Gmelin) Montagne				+
Dasya corymbifera J. Agardh				+
Dasya hutchinsiae Harvey				+
Dasysiphonia japonica (Yendo) H.-S.Kim				+
Dudresnaya verticillata (Withering) Le Jolis				+
Ellisolandia elongata (J.Ellis & Solander) K.R.Hind & G.W.Saunders	+
Erythrocladia irregularis Rosenvinge				+
Erythrotrichia carnea (Dillwyn) J. Agardh				+
Eupogodon planus (C. Agardh) Kützing				+
Gastroclonium clavatum (Roth) Ardissone				+
Gastroclonium reflexum (Chauvin) Kützing				+
Gelidiella nigrescens (Feldmann) Feldmann et G. Hamel				+
Gelidium pusillum (Stackhouse) Le Jolis	+			+
Gracilaria bursa-pastoris (S.G. Gmelin) P.C. Silva				+
Gracilaria corallicola Zanardini	+
Gracilariopsis longissima (S.G. Gmelin) Steentoft et al.				+
Griffithsia schousboei Montagne				+
Gulsonia nodulosa (Ercegovic) Feldmann et G. Feldmann				+
Halymenia elongata C. Agardh				+
Halymenia floresii (Clemente) C.Agardh	+	+		+
Halymenia floresii v. ulvoidea Codomier			+	+
Halymenia latifolia P.L.Crouan & H.M.Crouan ex Kützing		+	+
Herposiphonia secunda (C. Agardh) Ambronn				+
Hydrolithon boreale (Foslie) Y.M. Chamberlain				+
Hydrolithon farinosum (J.V. Lam.) D. Penrose et Y.M. Chamberlain				+
Hypnea musciformis (Wulfen) J.V. Lamouroux	+			+
Hypoglossum hypoglossoides (Stackhouse) Collins et Hervey				+
Jania rubens (Linnaeus) J.V.Lamouroux	+
Jania virgata (Zanardini) Montagne	+
Kallymenia spathulata (J.Agardh) Codomier ex P.G.Parkinson	+
Kallymenia sp.				+
Laurencia obtusa (Hudson) J.V. Lamouroux				+
Lithophyllum corallinae (P.L. Crouan et H.M. Crouan) Heydrich				+
Lithophyllum cystosirae (Hauck) Heydrich				+
Lithophyllum incrustans Philippi	+			+
Lithophyllum racemus (Lamarck) Foslie				+
Lithophyllum stictaeforme (J.E. Areschoug) Hauck		+	+	+
Lithothamnion corallioides (P.L. Crouan et H.M. Crouan) P.L. Crouan et H.M. Crouan				+
Lithothamnion minervae Basso		+	+	+
Lithothamnion philippii Foslie				+
Lithothamnion sonderi Hauck				+
Lomentaria articulata (Hudson) Lyngbye	+
Lomentaria chylocladiella Funk				+
Lomentaria clavellosa (Lightfoot ex Turner) Gaillon	+			+
Lomentaria verticillata Funk				+
Melobesia membranacea (Esper) J.V. Lamouroux				+
Meredithia microphylla (J. Agardh) J. Agardh	+			+
Mesophyllum alternans (Foslie) Cabioch et Mendoza				+
Mesophyllum expansum (Philippi) Cabioch & M.L.Mendoza	+
Mesophyllum macroblastum (Foslie) Adey				+
Monosporus pedicellatus (Smith) Solier				+
Myriogramme minuta Kylin				+
Neogoniolithon brassica-florida (Harvey) Setchell et L.R. Mason	+			+
Neogoniolithon mamillosum (Hauck) Setchell et L.R. Mason				+
Neosiphonia harveyi (Bailey) M.S. Kim, H.G. Choi, Guiry et G.W. Sanders				+
Nitophyllum punctatum (Stackhouse) Greville	+			+
Palisada perforata (Bory de Saint-Vincent) K.W.Nam				+
Parviphycus pannosus (Feldmann) G.Furnari				+
Peyssonnelia dubyi P.L.Crouan et H.M.Crouan				+
Peyssonnelia harveyana P.L.Crouan et H.M.Crouan ex J. Agardh				+
Peyssonnelia inamoena Pilger	+
Peyssonnelia polymorpha (Zanardini) F. Schmitz		+	+	+
Peyssonnelia rosa-marina Boudouresque et Denizot	+			+
Peyssonnelia rubra (Greville) J. Agardh	+			+
Peyssonnelia squamaria (S.G. Gmelin) Decaisne	+			+
Phyllophora sicula (Kützing) Guiry et L.M. Irvine				+
Phymatolithon calcareum (Pallas) W.H. Adey et D.L. McKibbin				+
Phymatolithon lamii (Me.Lemoine) Y.M.Chamberlain				+
Phymatolithon lenormandii (J.E. Areschoug) W.H. Adey				+
Platoma cyclocolpum (Montagne) F.Schmitz	+
Pleonosporium borreri (Smith) Nägeli				+
Plocamium cartilagineum (Linnaeus) P.S. Dixon				+
Pneophyllum confervicola (Kützing) Y.M. Chamberlain				+
Pneophyllum fragile Kützing				+
Polysiphonia denudata (Dillwyn) Greville ex Harvey				+
Polysiphonia elongata (Hudson) Sprengel				+
Polysiphonia furcellata (C. Agardh) Harvey				+
Polysiphonia morrowii Harvey				+
Polysiphonia sanguinea (C. Agardh) Zanardini				+
Polysiphonia scopulorum Harvey				+
Polysiphonia stricta (Dillwyn) Greville				+
Predaea ollivieri Feldmann				+
Pterosiphonia pennata (C. Agardh) Sauvageau				+
Pterothamnion crispum (Ducluzeau) Nägeli				+
Pterothamnion plumula (J. Ellis) Nägeli				+
Ptilothamnion pluma (Dillwyn) Thuret				+
Radicilingua reptans (Kylin) Papenfuss				+
Radicilingua thysanorhizans (Holmes) Papenfuss				+
Rhodophyllis divaricata (Stackhouse) Papenfuss	+			+
Rhodymenia ardissonei (Kuntze) Feldmann				+
Rhodophyllis strafforelloi Ardissone	+
Rhodymenia pseudopalmata (J.V. Lamouroux) P.C. Silva				+
Schottera nicaeensis (J.V. Lamouroux ex Duby) Guiry & Hollenberg	+
Scinaia complanata (F.S. Collins) A.D. Cotton				+
Sebdenia monardiana (Montagne) Berthold	+
Seirospora interrupta (Smith) F. Schmitz				+
Solieria filiformis (Kützing) P.W. Gabrielson				+
Spermothamnion repens (Dillwyn) Rosenvinge				+
Spermothamnion strictum (C. Agardh) Ardissone				+
Sphondylothamnion multifidum (Hudson) Nägeli				+
Spongites fruticulosa Kützing	+
Spyridia filamentosa (Wulfen) Harvey				+
Stylonema alsidii (Zanardini) K. M. Drew				+
Titanoderma pustulatum (J.V. Lamoroux) Nägeli	+			+
OCHROPHYTA
Arthrocladia villosa (Hudson) Duby				+
Cladosiphon zosterae (J. Agardh) Kylin				+
Cutleria chilosa (Falkenberg) P.C. Silva				+
Cutleria multifida (Turner) Greville [Aglaozonia parvula (Greville) Zanardini]				+
Cystoseira sp.				+
Desmarestia viridis (O.F. Müller) J.V. Lamouroux				+
Dictyopteris polypodioides (A.P. De Candolle) J.V. Lamouroux				+
Dictyota dichotoma (Hudson) J.V. Lamouroux	+			+
Dictyota dichotoma (Hudson) J.V. Lamouroux v. intricata (C. Agardh) Greville				+
Dictyota implexa (Desfontaines) J.V.Lamouroux				+
Dictyota spiralis Montagne				+
Ectocarpus siliculosus (Dillwyn) Lyngbye				+
Halopteris filicina (Grateloup) Kützing	+			+
Halopteris scoparia (Linnaeus) Sauvageau	+
Hincksia ovata (Kjellman) P.C. Silva				+
Hincksia sandriana (Zanardini) P.C. Silva				+
Myriactula stellulata (Harvey) Levring				+
Myrionema orbiculare J. Agardh				+
Nereia filiformis (J. Agardh) Zanardini				+
Padina pavonica (Linnaeus) Thivy	+
Punctaria latifolia Greville	+
Spermatochnus paradoxus (Roth) Kützing				+
Sphacelaria cirrosa (Roth) C. Agardh	+			+
Sphacelaria plumula Zanardini				+
Sporochnus pedunculatus (Hudson) C. Agardh				+
Stilophora tenella (Esper) P.C. Silva				+
Taonia atomaria (Woodward) J. Agardh				+
Zanardinia typus (Nardo) P. C. Silva				+
CHLOROPHYTA
Ulvella viridis (Reinke) R.Nielsen, C.J. O'Kelly & D.Wysor				+
Epicladia flustrae Reinke				+
Bryopsis hypnoides J.V. Lamouroux				+
Bryopsis plumosa (Hudson) C. Agardh				+
Chaetomorpha ligustica (Kützing) Kützing				+
Chaetomorpha linum (O.F. Müller) Kützing				+
Cladophora coelothrix Kützing				+
Cladophora dalmatica Kützing				+
Cladophora hutchinsiae (Dillwyn) Kützing				+
Cladophora laetevirens (Dillwyn) Kützing				+
Cladophora pellucida (Hudson) Kützing				+
Cladophora sericea (Hudson) Kützing				+
Cladophora vagabunda (Linnaeus) C. Hoeck				+
Derbesia tenuissima (Moris et De Notaris) P.L.Crouan et H.M.Crouan				+
Flabellia petiolata (Turra) Nizamuddin				+
Gayralia oxysperma (Kützing) K.L. Vinogradova ex Scagel et al.				+
Pseudochlorodesmis furcellata (Zanardini) Børgesen				+
Tellamia contorta Batters				+
Ulva flexuosa Wulfen				+
Ulva intestinalis Linnaeus				+
Ulva laetevirens Areschoug		+	+	+
Ulvella lens P.L.Crouan et H.M.Crouan				+
Ulvella setchellii P.J.L. Dangeard				+
Valonia utricularis (Roth) C. Agardh				+
[1] Solazzi & Tolomio (1981)
[2] Ponti et al. (2011)
[3] Ponti & Maschalchin (2008)
[4] Curiel et al. (2012)
