# Supplementary material for: Calcareous Bio-Concretions in the Northern Adriatic Sea: Habitat Types, Environmental Factors that Influence Habitat Distributions, and Predictive Modeling
Source: PLoS One. 2015 Nov 11;10(11):e0140931. doi: 10.1371/journal.pone.0140931 (PMC4641629; doi:10.1371/journal.pone.0140931)
Supplement: S2 Checklist — (XLS) [file pone.0140931.s002.xls]

## Sheet: Epibenthic fauna
			CHECKLIST EPIBENTHIC FAUNA
Phylum	Class	Family	Species	[1]	[2]	[3]	[4]	[5]	[6]	[7]	[8], [9]	[10]
PORIFERA	Calcarea	Grantiidae	Ute glabra Schmidt, 1864			+
	Calcarea	Sycettidae	Sycon raphanus Schmidt, 1862			+					+
	Demospongiae	Agelasidae	Agelas oroides (Schmidt, 1864)						+	+		+
	Demospongiae	Ancorinidae	Dercitus (Stoeba) plicatus (Schmidt, 1868)			+
	Demospongiae	Aplysinidae	Aplysina aerophoba (Nardo, 1833)			+	+		+	+	+	+
	Demospongiae	Aplysinidae	Aplysina cavernicola (Vacelet, 1959)						+	+		+
	Demospongiae	Axinellidae	Axinella cannabina (Esper, 1794)			+
	Demospongiae	Axinellidae	Axinella damicornis (Esper, 1794)			+			+	+	+
	Demospongiae	Axinellidae	Axinella polypoides Schmidt, 1862						+	+		+
	Demospongiae	Axinellidae	Axinella verrucosa (Esper, 1794)								+
	Demospongiae	Bubaridae	Bubaris vermiculata (Bowerbank, 1866)						+	+		+
	Demospongiae	Chalinidae	Haliclona (Haliclona) simulans (Johnston, 1842)						+	+
	Demospongiae	Chalinidae	Haliclona (Reniera) cratera (Schmidt, 1862)			+
	Demospongiae	Chalinidae	Haliclona (Reniera) mediterranea Griessinger, 1971					+	+	+	+	+
	Demospongiae	Chalinidae	Haliclona (Soestella) mamillata (Griessinger, 1971)						+	+
	Demospongiae	Chondrillidae	Chondrilla nucula Schmidt, 1862								+	+
	Demospongiae	Chondrosiidae	Chondrosia reniformis Nardo, 1847	+			+	+	+	+	+	+
	Demospongiae	Clionaidae	Cliona celata Grant, 1826						+	+		+
	Demospongiae	Clionaidae	Cliona rhodensis Rützler & Bromley, 1981						+	+		+
	Demospongiae	Clionaidae	Cliona thoosina Topsent, 1888						+	+
	Demospongiae	Clionaidae	Cliona viridis (Schmidt, 1862)			+	+	+	+	+	+	+
	Demospongiae	Clionaidae	Pione vastifica (Hancock, 1849)			+			+	+
	Demospongiae	Clionaidae	Cliothosa hancocki (Topsent, 1888)			+
	Demospongiae	Coelosphaeridae	Lissodendoryx (Lissodendoryx) isodictyalis (Carter, 1882)							+
	Demospongiae	Crambeidae	Crambe crambe (Schmidt, 1862)				+					+
	Demospongiae	Dictyonellidae	Acanthella acuta Schmidt, 1862						+	+
	Demospongiae	Dictyonellidae	Dictyonella incisa (Schmidt, 1880)			+			+	+		+
	Demospongiae	Dysideidae	Dysidea avara (Schmidt, 1862)			+	+		+	+		+
	Demospongiae	Dysideidae	Dysidea fragilis (Montagu, 1814)			+		+	+	+	+	+
	Demospongiae	Dysideidae	Dysidea sp.	+
	Demospongiae	Dysideidae	Pleraplysilla spinifera (Schulze, 1879)			+						+
	Demospongiae	Esperiopsidae	Ulosa stuposa (Esper, 1794)						+	+
	Demospongiae	Geodiidae	Geodia cydonium (Jameson, 1811)			+			+	+	+	+
	Demospongiae	Halichondriidae	Halichondria (Halichondria) semitubulosa Lieberkühn, 1859			+
	Demospongiae	Halichondriidae	Hymeniacidon perlevis (Montagu, 1814)			+	+
	Demospongiae	Hymedesmiidae	Phorbas fictitius (Bowerbank, 1866)						+	+		+
	Demospongiae	Hymedesmiidae	Phorbas tenacior (Topsent, 1925)						+	+		+
	Demospongiae	Ianthellidae	Hexadella racovitzai Topsent, 1896						+	+
	Demospongiae	Irciniidae	Ircinia variabilis (Schmidt, 1862)				+		+	+	+	+
	Demospongiae	Irciniidae	Ircinia sp.	+								+
	Demospongiae	Irciniidae	Sarcotragus spinosulus Schmidt, 1862			+		+	+	+	+
	Demospongiae	Microcionidae	Antho (Antho) inconstans (Topsent, 1925)						+	+
	Demospongiae	Microcionidae	Clathria (Clathria) compressa Schmidt, 1862						+	+		+
	Demospongiae	Microcionidae	Clathria sp.			+	+
	Demospongiae	Mycalidae	Mycale (Mycale) massa (Schmidt, 1862)	+					+	+
	Demospongiae	Myxillidae	Myxilla (Myxilla) rosacea (Lieberkühn, 1859)						+	+		+
	Demospongiae	Petrosiidae	Petrosia (Petrosia) ficiformis (Poiret, 1789)					+	+	+	+	+
	Demospongiae	Polymastiidae	Polymastia mamillaris (Müller, 1806)						+	+	+
	Demospongiae	Spongiidae	Hippospongia communis (Lamarck, 1814)				+
	Demospongiae	Spongiidae	Spongia (Spongia) officinalis Linnaeus, 1759						+	+		+
	Demospongiae	Suberitidae	Pseudosuberites sulphureus (Bowerbank, 1866)						+	+
	Demospongiae	Suberitidae	Suberites domuncula (Olivi, 1792)			+			+	+	+	+
	Demospongiae	Suberitidae	Terpios fugax Duchassaing & Michelotti, 1864			+
	Demospongiae	Tedaniidae	Tedania (Tedania) anhelans (Vio in Olivi, 1792)			+			+	+	+	+
	Demospongiae	Tethyidae	Tethya aurantium (Pallas, 1766)			+		+	+	+	+	+
	Demospongiae	Tethyidae	Tethya citrina Sarà & Melone, 1965			+					+
	Demospongiae	Tethyidae	Tethya sp.	+			+
	Demospongiae	Thorectidae	Scalarispongia scalaris (Schmidt, 1862)									+
	Homoscleromorpha	Oscarellidae	Oscarella lobularis (Schmidt, 1862)			+			+	+		+
Cnidaria	Anthozoa	Aiptasiidae	Aiptasia mutabilis (Gravenhorst, 1831)						+	+		+
	Anthozoa	Caryophylliidae	Caryophyllia (Caryophyllia) inornata (Duncan, 1878)			+
	Anthozoa	Caryophylliidae	Caryophyllia (Caryophyllia) smithii Stokes & Broderip, 1828						+	+		+
	Anthozoa	Cerianthidae	Cerianthus membranaceus (Spallanzani, 1784)			+	+		+	+		+
	Anthozoa	Clavulariidae	Sarcodictyon roseum (Philippi, 1842)			+
	Anthozoa	Cornulariidae	Cornularia cornucopiae (Pallas, 1766)			+			+	+
	Anthozoa	Dendrophylliidae	Astroides calycularis (Pallas, 1766)			+
	Anthozoa	Dendrophylliidae	Balanophyllia (Balanophyllia) europaea (Risso, 1826)			+
	Anthozoa	Dendrophylliidae	Leptopsammia pruvoti Lacaze-Duthiers, 1897			+			+	+
	Anthozoa	Epizoanthidae	Epizoanthus arenaceus (Delle Chiaje, 1823)	+		+					+
	Anthozoa	Epizoanthidae	Epizoanthus sp.						+	+		+
	Anthozoa	Hormathiidae	Adamsia carciniopados (Otto, 1823)						+	+
	Anthozoa	Paralcyoniidae	Maasella edwardsi (de Lacaze-Duthiers, 1888)			+			+	+
	Anthozoa	Paralcyoniidae	Paralcyonium spinulosum Delle Chiaje, 1822			+			+	+
	Anthozoa	Parazoanthidae	Parazoanthus axinellae (Schmidt, 1862)			+			+	+	+
	Anthozoa	Sagartiidae	Cereus pedunculatus (Pennant, 1777)			+	+		+	+		+
	Anthozoa	Scleractinia incertae sedis	Cladocora caespitosa (Linnaeus, 1767)							+	+	+
	Hydrozoa	Campanulariidae	Campanularia hincksii Alder, 1856			+
	Hydrozoa	Campanulariidae	Clytia gracilis (Sars, 1850)			+
	Hydrozoa	Eudendriidae	Eudendrium sp.						+	+	+
	Hydrozoa	Sertulariidae	Sertularella mediterranea Hartlaub, 1901								+
	Hydrozoa	Tubulariidae	Ectopleura crocea (Agassiz, 1862)						+	+
	Hydrozoa	Zancleidae	Zanclea costata Gegenbaur, 1857			+
Sipuncula	Sipunculidea	Phascolionidae	Phascolion (Phascolion) strombus strombus (Montagu, 1804)			+
	Sipunculidea	Sipunculidae	Sipunculus (Sipunculus) nudus Linnaeus, 1766			+
	Phascolosomatidea	Phascolosomatidae	Phascolosoma (Phascolosoma) granulatum Leuckart, 1828	+		+					+
Mollusca	Polyplacophora	Callochitonidae	Callochiton septemvalvis (Montagu, 1803)			+
	Polyplacophora	Chitonidae	Chiton (Rhyssoplax) corallinus (Risso, 1826)			+
	Polyplacophora	Chitonidae	Chiton (Rhyssoplax) olivaceus Spengler, 1797			+			+	+		+
	Polyplacophora	Leptochitonidae	Leptochiton scabridus (Jeffreys, 1880)			+
	Gastropoda	Aclididae	Aclis attenuans Jeffreys 1883			+
	Gastropoda	Amathinidae	Clathrella clathrata (Philippi, 1844)			+
	Gastropoda	Acteonidae	Japonactaeon pusillus (Forbes, 1844)			+
	Gastropoda	Anomiidae	Heteranomia squamula (Linnaeus, 1758)			+
	Gastropoda	Buccinidae	Chauvetia brunnea (Donovan, 1804)			+
	Gastropoda	Buccinidae	Pollia dorbignyi (Payraudeau, 1826)			+
	Gastropoda	Caecidae	Caecum subannulatum de Folin, 1870			+
	Gastropoda	Calliostomatidae	Calliostoma conulus (Linnaeus, 1758)	+		+					+
	Gastropoda	Calliostomatidae	Calliostoma zizyphinum (Linnaeus, 1758)					+	+		+	+
	Gastropoda	Calyptraeidae	Crepidula unguiformis Lamarck, 1822			+		+			+
	Gastropoda	Capulidae	Capulus ungaricus (Linnaeus, 1758)					+			+
	Gastropoda	Cassidae	Semicassis saburon (Bruguière, 1792)			+
	Gastropoda	Cerithiidae	Bittium reticulatum (da Costa, 1778)	+		+		+			+	+
	Gastropoda	Cerithiidae	Bittium sp.			+			+
	Gastropoda	Cerithiopsidae	Cerithiopsis tubercularis (Montagu, 1803)			+
	Gastropoda	Chromodorididae	Felimare villafranca (Risso, 1818)						+		+	+
	Gastropoda	Chromodorididae	Felimida krohni (Vérany, 1846)						+
	Gastropoda	Cystiscidae	Gibberula miliaria (Linnaeus, 1758)			+
	Gastropoda	Cystiscidae	Gibberula philippii (Monterosato, 1878)			+
	Gastropoda	Dendrodorididae	Dendrodoris limbata (Cuvier, 1804)			+			+		+
	Gastropoda	Dorididae	Doris pseudoargus Rapp, 1827						+
	Gastropoda	Eulimidae	Eulima bilineata Alder, 1848			+
	Gastropoda	Eulimidae	Fusceulima minuta (Jeffreys, 1884)			+
	Gastropoda	Eulimidae	Vitreolina perminima (Jeffreys, 1883)			+
	Gastropoda	Facelinidae	Cratena peregrina (Gmelin, 1791)						+			+
	Gastropoda	Facelinidae	Facelina bostoniensis (Couthouy, 1838)						+
	Gastropoda	Fasciolariidae	Fusinus rostratus (Olivi, 1792)	+
	Gastropoda	Fissurellidae	Diodora gibberula (Lamarck, 1822)			+		+			+
	Gastropoda	Fissurellidae	Diodora graeca (Linnaeus, 1758)			+		+			+
	Gastropoda	Fissurellidae	Diodora italica (Defrance, 1820)						+		+	+
	Gastropoda	Flabellinidae	Flabellina affinis (Gmelin, 1791)						+
	Gastropoda	Flabellinidae	Flabellina ischitana Hirano & Thompson, 1990						+
	Gastropoda	Flabellinidae	Flabellina pedata (Montagu, 1815)						+			+
	Gastropoda	Hadriania craticulata	Hadriania craticulata Bucquoy, Dautzenberg & Dollfus, 1882								+	+
	Gastropoda	Haliotidae	Haliotis tuberculata Linnaeus, 1758					+	+		+	+
	Gastropoda	Littorinidae	Littorina saxatilis (Olivi, 1792)			+
	Gastropoda	Lottiidae	Tectura virginea (O. F. Müller, 1776)			+
	Gastropoda	Mangeliidae	Mangelia unifasciata (Deshayes, 1835)	+
	Gastropoda	Muricidae	Hexaplex trunculus (Linnaeus, 1758)					+	+		+
	Gastropoda	Muricidae	Ocenebra erinaceus (Linnaeus, 1758)								+	+
	Gastropoda	Muricidae	Rapana venosa (Valenciennes, 1846)						+
	Gastropoda	Muricidae	Muricopsis cristata (Brocchi, 1814)	+		+		+			+
	Gastropoda	Muricidae	Ocinebrina sp.								+
	Gastropoda	Nassariidae	Nassarius cuvierii (Payraudeau, 1826)			+
	Gastropoda	Nassariidae	Nassarius incrassatus (Strøm, 1768)	+
	Gastropoda	Nassariidae	Nassarius lima (Dillwyn, 1817)			+
	Gastropoda	Omalogyridae	Ammonicera rota (Forbes & Hanley, 1850)			+
	Gastropoda	Pleurobranchidae	Berthella ocellata (Delle Chiaje, 1830)			+
	Gastropoda	Pyramidellidae	Chrysallida monozona (Brusina, 1869)			+
	Gastropoda	Pyramidellidae	Euparthenia humboldti (Risso, 1826)			+
	Gastropoda	Pyramidellidae	Noemiamea dolioliformis (Jeffreys, 1848)			+
	Gastropoda	Pyramidellidae	Odostomia nitens Jeffreys, 1870			+
	Gastropoda	Pyramidellidae	Odostomia plicata (Montagu, 1803)			+
	Gastropoda	Pyramidellidae	Odostomia turrita Hanley, 1844			+
	Gastropoda	Pyramidellidae	Parthenina incerta Milaschewitsch, 1916			+
	Gastropoda	Pyramidellidae	Turbonilla sp.			+
	Gastropoda	Rissoidae	Alvania cimex (Linnaeus, 1758)			+		+			+
	Gastropoda	Rissoidae	Alvania lactea (Michaud, 1830)			+
	Gastropoda	Rissoidae	Crisilla semistriata (Montagu, 1808)			+
	Gastropoda	Rissoidae	Rissoa lia (Monterosato, 1884)			+
	Gastropoda	Rissoidae	Rissoa violacea Desmarest, 1814			+
	Gastropoda	Tethydidae	Tethys fimbria Linnaeus, 1767			+
	Gastropoda	Tjaernoeiidae	Tjaernoeia exquisita (Jeffreys, 1883)			+
	Gastropoda	Triphoridae	Monophorus perversus (Linnaeus, 1758)			+
	Gastropoda	Tritoniidae	Marionia blainvillea (Risso, 1818)						+
	Gastropoda	Trochidae	Clanculus corallinus (Gmelin, 1791)			+					+
	Gastropoda	Turbinidae	Bolma rugosa (Linnaeus, 1767)			+		+	+		+	+
	Gastropoda	Vermetidae	Thylacodes arenarius (Linnaeus, 1758)			+			+	+	+	+
	Bivalvia	Anomiidae	Anomia ephippium Linnaeus, 1758			+		+		+	+
	Bivalvia	Anomiidae	Monia patelliformis (Linnaeus, 1761)			+					+
	Bivalvia	Arcidae	Arca noae Linnaeus, 1758	+		+		+	+	+	+	+
	Bivalvia	Arcidae	Barbatia barbata (Linnaeus, 1758)			+		+			+
	Bivalvia	Cardiidae	Acanthocardia aculeata (Linnaeus, 1758)			+
	Bivalvia	Cardiidae	Papillicardium papillosum (Poli, 1791)			+
	Bivalvia	Cardiidae	Parvicardium minimum (Philippi, 1836)			+
	Bivalvia	Cardiidae	Parvicardium pinnulatum (Conrad, 1831)			+
	Bivalvia	Chamidae	Chama gryphoides Linnaeus, 1758			+		+			+
	Bivalvia	Gastrochaenidae	Rocellaria dubia (Pennant, 1777)	+		+		+	+	+	+	+
	Bivalvia	Glycymerididae	Glycymeris glycymeris (Linnaeus, 1758)			+
	Bivalvia	Hiatellidae	Hiatella arctica (Linnaeus, 1767)	+		+		+			+
	Bivalvia	Hiatellidae	Hiatella rugosa (Linnaeus, 1767)			+		+			+
	Bivalvia	Lasaeidae	Lasaea adansoni (Gmelin, 1791)			+
	Bivalvia	Limidae	Limatula gwyni (Sykes, 1903)			+
	Bivalvia	Mytilidae	Lithophaga lithophaga (Linnaeus, 1758)			+		+			+
	Bivalvia	Mytilidae	Modiolus barbatus (Linnaeus, 1758)	+				+			+
	Bivalvia	Mytilidae	Musculus subpictus (Cantraine, 1835)	+
	Bivalvia	Mytilidae	Mytilus galloprovincialis Lamarck, 1819						+	+	+
	Bivalvia	Noetiidae	Striarca lactea (Linnaeus, 1758)			+
	Bivalvia	Ostreidae	Ostrea edulis Linnaeus, 1758	+					+	+	+	+
	Bivalvia	Pectinidae	Aequipecten opercularis (Linnaeus, 1758)			+
	Bivalvia	Pectinidae	Flexopecten glaber (Linnaeus, 1758)					+	+		+	+
	Bivalvia	Pectinidae	Mimachlamys varia (Linnaeus, 1758)					+	+		+	+
	Bivalvia	Pectinidae	Mimachlamys sp.				+
	Bivalvia	Pectinidae	Pecten jacobaeus (Linnaeus, 1758)			+
	Bivalvia	Pectinidae	Talochlamys multistriata (Poli, 1795)	+		+
	Bivalvia	Pinnidae	Atrina pectinata (Linnaeus, 1767)						+	+
	Bivalvia	Pinnidae	Pinna nobilis Linnaeus, 1758			+				+
	Bivalvia	Psammobiidae	Gari tellinella (Lamarck, 1818)			+
	Bivalvia	Semelidae	Abra alba (W. Wood, 1802)			+
	Bivalvia	Tellinidae	Moerella distorta (Poli, 1791)			+
	Bivalvia	Veneridae	Chamelea gallina (Linnaeus, 1758)			+
	Bivalvia	Veneridae	Petricola lithophaga (Retzius, 1788)								+
	Bivalvia	Veneridae	Ruditapes decussatus (Linnaeus, 1758)			+
Annelida	Echiuroidea	Bonelliidae	Bonellia viridis Rolando, 1821			+			+
	Polychaeta	Alciopidae	Callizona sp.			+
	Polychaeta	Capitellidae	Capitella giardi (Mesnil, 1897)			+
	Polychaeta	Chaetopteridae	Chaetopterus variopedatus (Renier, 1804)	+							+
	Polychaeta	Chrysopetalidae	Chrysopetalum debile (Grube, 1855)			+
	Polychaeta	Chrysopetalidae	Dysponetus sp.			+
	Polychaeta	Cirratulidae	Cirratulus cirratus (O. F. Müller, 1776)			+
	Polychaeta	Cirratulidae	Tharyx killariensis (Southern, 1914)			+
	Polychaeta	Cirratulidae	Tharyx multibranchiis (Grube, 1863)			+
	Polychaeta	Cirratulidae	Dodecaceria concharum Örsted, 1843			+					+
	Polychaeta	Ctenodrilidae	Raphidrilus nemasoma Monticelli, 1910			+
	Polychaeta	Eunicidae	Eunice aphroditois (Pallas, 1788)	+		+
	Polychaeta	Eunicidae	Eunice floridana (Pourtalès, 1867)			+
	Polychaeta	Eunicidae	Eunice pennata (Müller, 1776)			+
	Polychaeta	Eunicidae	Eunice schizobranchia Claparède, 1870			+					+
	Polychaeta	Eunicidae	Eunice vittata (Delle Chiaje, 1828)			+
	Polychaeta	Eunicidae	Leodice harassii (Audouin & Milne Edwards, 1833)			+
	Polychaeta	Eunicidae	Leodice torquata (Quatrefages, 1866)			+					+
	Polychaeta	Eunicidae	Lysidice ninetta Audouin & Milne-Edwards, 1833			+
	Polychaeta	Eunicidae	Lysidice unicornis (Grube, 1840)			+
	Polychaeta	Eunicidae	Marphysa bellii (Audouin & Milne Edwards, 1833)			+
	Polychaeta	Eunicidae	Marphysa kinbergi McIntosh, 1910			+
	Polychaeta	Eunicidae	Marphysa sanguinea (Montagu, 1815)			+
	Polychaeta	Eunicidae	Palola siciliensis (Grube, 1840)			+					+
	Polychaeta	Flabelligeridae	Piromis eruca (Claparède, 1869)			+
	Polychaeta	Glyceridae	Glycera lapidum Quatrefages, 1866			+
	Polychaeta	Lumbrineridae	Hilbigneris gracilis (Ehlers, 1868)			+
	Polychaeta	Lumbrineridae	Lumbrineriopsis paradoxa (Saint-Joseph, 1888)			+
	Polychaeta	Lumbrineridae	Lumbrineris coccinea (Renier, 1804)			+
	Polychaeta	Lumbrineridae	Lumbrineris latreilli Audouin & Milne Edwards, 1834			+
	Polychaeta	Lumbrineridae	Scoletoma fragilis (O.F. Müller, 1776)			+
	Polychaeta	Lumbrineridae	Scoletoma impatiens (Claparède, 1868)			+
	Polychaeta	Maldanidae	Micromaldane ornithochaeta Mesnil, 1897			+
	Polychaeta	Nereididae	Ceratonereis (Composetia) costae (Grube, 1840)			+
	Polychaeta	Nereididae	Ceratonereis (Composetia) hircinicola (Eisig, 1870)			+
	Polychaeta	Nereididae	Nereis sp.			+
	Polychaeta	Oenonidae	Oenone fulgida (Savigny in Lamarck, 1818)			+
	Polychaeta	Oweniidae	Myriochele heeri Malmgren, 1867			+
	Polychaeta	Parergodrilidae	Stygocapitella sp.			+
	Polychaeta	Pholoidae	Pholoe minuta (Fabricius, 1780)			+
	Polychaeta	Phyllodocidae	Eteone flava (Fabricius, 1780)			+
	Polychaeta	Phyllodocidae	Eulalia bilineata (Johnston, 1840)			+
	Polychaeta	Phyllodocidae	Mystides borealis Théel, 1879			+
	Polychaeta	Phyllodocidae	Nereiphylla paretti Blainville, 1828			+
	Polychaeta	Phyllodocidae	Nereiphylla rubiginosa (Saint-Joseph, 1888)			+
	Polychaeta	Phyllodocidae	Phyllodoce lineata (Claparède, 1870)			+
	Polychaeta	Phyllodocidae	Phyllodoce pusilla (Claparède, 1870)			+
	Polychaeta	Polynoidae	Harmothoe imbricata (Linnaeus, 1767)	+
	Polychaeta	Polynoidae	Subadyte pellucida (Ehlers, 1864)			+
	Polychaeta	Polynoidae	Lepidonotus clava (Montagu, 1808)			+
	Polychaeta	Polynoidae	Malmgreniella ljungmani (Malmgren, 1867)			+
	Polychaeta	Sabellariidae	Sabellaria alveolata (Linnaeus, 1767)			+					+
	Polychaeta	Sabellidae	Amphiglena mediterranea (Leydig, 1851)			+
	Polychaeta	Sabellidae	Bispira sp.						+	+
	Polychaeta	Sabellidae	Euratella salmacidis (Claparède, 1869)			+
	Polychaeta	Sabellidae	Jasmineira sp.			+
	Polychaeta	Sabellidae	Pseudopotamilla reniformis (Müller, 1771)			+
	Polychaeta	Sabellidae	Sabella lamyi Gravier, 1906			+
	Polychaeta	Sabellidae	Sabella pavonina Savigny, 1822			+
	Polychaeta	Sabellidae	Sabella spallanzanii (Gmelin, 1791)			+			+	+	+	+
	Polychaeta	Sabellidae	Sabellonga disjuncta Hartman, 1969			+
	Polychaeta	Scalibregmatidae	Sclerocheilus minutus Grube, 1863			+
	Polychaeta	Serpulidae	Hydroides pseudouncinatus pseudouncinatus Zibrowius, 1971					+		+	+
	Polychaeta	Serpulidae	Hydroides sp.			+
	Polychaeta	Serpulidae	Serpula concharum Langerhans, 1880	+		+		+		+	+
	Polychaeta	Serpulidae	Serpula vermicularis Linnaeus, 1767	+		+			+	+	+	+
	Polychaeta	Serpulidae	Spirobranchus triqueter (Linnaeus, 1758)	+		+		+	+	+	+
	Polychaeta	Serpulidae	Vermiliopsis infundibulum (Philippi, 1844)			+					+
	Polychaeta	Sigalionidae	Pholoides dorsipapillatus (Marenzeller, 1893)			+
	Polychaeta	Sigalionidae	Sigalion sp.			+
	Polychaeta	Spionidae	Boccardiella ligerica (Ferronnière, 1898)			+
	Polychaeta	Spionidae	Dipolydora armata (Langerhans, 1880)			+
	Polychaeta	Spionidae	Polydora ciliata (Johnston, 1838)			+
	Polychaeta	Syllidae	Amblyosyllis sp.			+
	Polychaeta	Syllidae	Exogone (Exogone) naidina Örsted, 1845			+
	Polychaeta	Syllidae	Haplosyllis spongicola (Grube, 1855)			+
	Polychaeta	Syllidae	Myrianida brachycephala (Marenzeller, 1874)			+
	Polychaeta	Syllidae	Myrianida prolifera (O.F. Müller, 1788)			+
	Polychaeta	Syllidae	Myrianida sp.			+
	Polychaeta	Syllidae	Sphaerosyllis bulbosa Southern, 1914			+
	Polychaeta	Syllidae	Sphaerosyllis ovigera Langerhans, 1879			+
	Polychaeta	Syllidae	Syllis amica Quatrefages, 1866			+
	Polychaeta	Syllidae	Syllis gracilis Grube, 1840			+
	Polychaeta	Syllidae	Syllis hyalina Grube, 1863			+
	Polychaeta	Syllidae	Syllis nigricirris Grube, 1863			+
	Polychaeta	Syllidae	Syllis prolifera Krohn, 1852			+
	Polychaeta	Syllidae	Syllis variegata Grube, 1860			+
	Polychaeta	Syllidae	Syllis vivipara Krohn, 1869			+
	Polychaeta	Syllidae	Trypanosyllis (Trypanosyllis) coeliaca Claparède, 1868			+
	Polychaeta	Syllidae	Trypanosyllis zebra (Grube, 1860)			+
	Polychaeta	Terebellidae	Amphitritides gracilis (Grube, 1860)			+
	Polychaeta	Terebellidae	Eupolymnia nebulosa (Montagu, 1818)			+
	Polychaeta	Terebellidae	Terebella lapidaria Linnaeus, 1767			+
Crustacea	Ostracoda	Cypridinidae	Skogsbergia costai Kornicker, 1974			+
	Maxillopoda	Balanidae	Balanus spp.	+					+
	Maxillopoda	Lepadidae	Lepas (Anatifa) anatifera Linnaeus, 1758			+
	Maxillopoda	Verrucidae	Verruca stroemia (O.F. Müller, 1776)	+		+
	Malacostraca	Alpheidae	Synalpheus gambarelloides (Nardo, 1847)			+
	Malacostraca	Anthuridae	Cyathura carinata (Krøyer, 1847)			+
	Malacostraca	Aoridae	Microdeutopus sporadhi Myers, 1969			+
	Malacostraca	Caprellidae	Phtisica marina Slabber, 1769			+
	Malacostraca	Corophiidae	Medicorophium runcicorne (Della Valle, 1893)			+
	Malacostraca	Corophiidae	Monocorophium sextonae (Crawford, 1937)			+
	Malacostraca	Diogenidae	Paguristes eremita (Linnaeus, 1767)			+			+
	Malacostraca	Dromiidae	Dromia personata (Linnaeus, 1758)			+		+	+		+	+
	Malacostraca	Ethusidae	Ethusa mascarone (Herbst, 1785)	+		+
	Malacostraca	Galatheidae	Galathea squamifera Leach, 1814								+	+
	Malacostraca	Galatheidae	Galathea strigosa (Linnaeus, 1761)			+					+	+
	Malacostraca	Galatheidae	Galathea sp.			+			+		+
	Malacostraca	Gnathiidae	Gnathia phallonajopsis Monod, 1925			+
	Malacostraca	Hippolytidae	Lysmata seticaudata (Risso, 1816)						+			+
	Malacostraca	Inachidae	Macropodia rostrata (Linnaeus, 1761)					+			+	+
	Malacostraca	Inachidae	Inachus sp.						+			+
	Malacostraca	Janiridae	Jaera (Jaera) nordmanni (Rathke, 1837)			+
	Malacostraca	Leptocheliidae	Heterotanais oerstedii (Krøyer, 1842)			+
	Malacostraca	Leptocheliidae	Leptochelia savignyi (Krøyer, 1842)			+					+
	Malacostraca	Leuconidae	Leucon (Leucon) mediterraneus mediterraneus Sars, 1879			+
	Malacostraca	Leucosiidae	Ilia nucleus (Linnaeus, 1758)						+		+	+
	Malacostraca	Leucothoidae	Leucothoe venetiarum Giordani-Soika, 1950			+					+
	Malacostraca	Liljeborgiidae	Liljeborgia dellavallei Stebbing, 1906			+					+
	Malacostraca	Maeridae	Maera schmidti Stephensen, 1915			+
	Malacostraca	Majidae	Maja crispata Risso, 1827						+		+	+
	Malacostraca	Majidae	Maja squinado (Herbst, 1788)			+			+		+
	Malacostraca	Nephropidae	Homarus gammarus (Linnaeus, 1758)						+		+	+
	Malacostraca	Oedicerotidae	Synchelidium longidigitatum Ruffo, 1947			+
	Malacostraca	Paguridae	Pagurus anachoretus Risso, 1827						+		+	+
	Malacostraca	Paguridae	Pagurus prideaux Leach, 1815						+		+	+
	Malacostraca	Palaemonidae	Periclimenes amethysteus (Risso, 1827)						+
	Malacostraca	Palaemonidae	Typton spongicola O.G. Costa, 1844			+					+
	Malacostraca	Parthenopidae	Derilambrus angulifrons (Latreille, 1825)						+			+
	Malacostraca	Pilumnidae	Pilumnus hirtellus (Linnaeus, 1761)			+		+			+	+
	Malacostraca	Pilumnidae	Pilimnus sp.						+		+
	Malacostraca	Pinnotheridae	Nepinnotheres pinnotheres (Linnaeus, 1758)			+
	Malacostraca	Podoceridae	Laetmatophilus ledoyeri Ruffo, 1986			+
	Malacostraca	Podoceridae	Podocerus variegatus Leach, 1814			+
	Malacostraca	Polybiidae	Liocarcinus corrugatus (Pennant, 1777)						+
	Malacostraca	Polybiidae	Liocarcinus vernalis (Risso, 1816)						+
	Malacostraca	Porcellanidae	Pisidia longimana (Risso, 1816)			+
	Malacostraca	Porcellanidae	Pisidia sp.	+
	Malacostraca	Porcellanidae	Porcellana platycheles (Pennant, 1777)			+
	Malacostraca	Processidae	Processa sp.			+
	Malacostraca	Scyllaridae	Scyllarus arctus (Linnaeus, 1758)						+
	Malacostraca		n.d.			+
Bryozoa	Gymnolaemata	Aeteidae	Aetea truncata (Landsborough, 1852)								+
	Gymnolaemata	Candidae	Caberea boryi (Audouin, 1826)					+			+
	Gymnolaemata	Celleporidae	Cellepora pumicosa (Pallas, 1766)									+
	Gymnolaemata	Cribrilinidae	Puellina radiata (Moll, 1803)			+					+
	Gymnolaemata	Flustridae	Chartella papyrea (Pallas, 1766)								+	+
	Gymnolaemata	Membraniporidae	Membranipora membranacea (Linnaeus, 1767)			+
	Gymnolaemata	Microporellidae	Fenestrulina malusii (Audouin, 1826)			+
	Gymnolaemata	Phidoloporidae	Rhynchozoon neapolitanum Gautier, 1962						+	+
Echinodermata	Asteroidea	Asterinidae	Asterina gibbosa (Pennant, 1777)						+
	Echinoidea	Echinidae	Gracilechinus acutus (Lamarck, 1816)			+			+
	Echinoidea	Parechinidae	Paracentrotus lividus (Lamarck, 1816)			+			+		+
	Echinoidea	Toxopneustidae	Sphaerechinus granularis (Lamarck, 1816)						+			+
	Holothuroidea	Cucumariidae	Ocnus planci (Brandt, 1835)	+		+	+		+		+	+
	Holothuroidea	Cucumariidae	Ocnus syracusanus (Grube, 1840) Panning, 1949			+
	Holothuroidea	Holothuriidae	Holothuria (Holothuria) tubulosa Gmelin, 1791	+					+		+	+
	Ophiuroidea	Ophiacanthidae	Ophiacantha setosa (Bruzelius, 1805)			+
	Ophiuroidea	Ophiocomidae	Ophiopsila aranea Forbes, 1843			+
	Ophiuroidea	Ophiodermatidae	Ophioderma longicauda (Bruzelius, 1805)						+		+	+
	Ophiuroidea	Ophiotrichidae	Ophiothrix fragilis (Abildgaard, in O.F. Müller, 1789)			+		+	+		+	+
	Ophiuroidea	Ophiotrichidae	Ophiotrix sp.	+
Tunicata	Ascidiacea	Ascidiidae	Ascidia mentula Müller, 1776								+
	Ascidiacea	Ascidiidae	Ascidiella aspersa (Müller, 1776)	+					+	+
	Ascidiacea	Ascidiidae	Phallusia fumigata (Grube, 1864)	+	+	+		+	+	+	+	+
	Ascidiacea	Ascidiidae	Phallusia mammillata (Cuvier, 1815)		+				+	+
	Ascidiacea	Clavelinidae	Clavelina sabbadini Brunetti, 1987		+	+
	Ascidiacea	Clavelinidae	Pycnoclavella taureanensis Brunetti, 1991							+
	Ascidiacea	Didemnidae	Didemnum sp.	+							+	+
	Ascidiacea	Holozoidae	Distaplia sp.	+
	Ascidiacea	Perophoridae	Perophora sp.	+
	Ascidiacea	Polycitoridae	Cystodytes dellechiajei (Della Valle, 1877)	+	+	+		+	+	+	+	+
	Ascidiacea	Polycitoridae	Eudistoma mucosum (Drasche, 1883)	+
	Ascidiacea	Polycitoridae	Polycitor adriaticus (Drasche, 1883)	+	+	+	+	+	+	+	+	+
	Ascidiacea	Polyclinidae	Aplidium conicum (Olivi, 1792)	+	+	+	+	+	+	+	+	+
	Ascidiacea	Polyclinidae	Aplidium densum (Giard, 1872)		+				+	+
	Ascidiacea	Polyclinidae	Aplidium proliferum (Milne Edwards, 1841)			+
	Ascidiacea	Polyclinidae	Aplidium tabarquensis Ramos-Espla, 1991		+				+	+		+
	Ascidiacea	Pyuridae	Microcosmus polymorphus Heller, 1877			+
	Ascidiacea	Pyuridae	Microcosmus vulgaris Heller, 1877	+				+	+	+	+	+
	Ascidiacea	Pyuridae	Pyura dura (Heller, 1877)	+		+					+
	Ascidiacea	Pyuridae	Pyura microcosmus (Savigny, 1816)	+					+	+		+
	Ascidiacea	Pyuridae	Pyura squamulosa (Alder, 1863)	+
	Ascidiacea	Styelidae	Botryllus schlosseri (Pallas, 1766)			+			+	+
	Ascidiacea	Styelidae	Botryllus sp.	+
	Ascidiacea	Styelidae	Polycarpa sp.	+							+
	Ascidiacea	Styelidae	Styela canopus (Savigny, 1816)					+			+
	Ascidiacea	Styelidae	Styela plicata (Lesueur, 1823)						+	+	+
	Ascidiacea	Styelidae	Metandrocarpa sp.	+
[1] Gabriele et al. (1999)
[2] Ponti & Mastrototaro (2006)
[3] Casellato et al. (2008)
[4] Molin et al. (2008)
[5] ARPAV (2008)
[6] Ponti et al. (2008)
[7] Ponti et al. (2011)
[8] Magistrato Alle Acque di Venezia–Corila-SELC (2006)
[9] ARPAV–Fondazione Musei Civici Venezia (2010)
[10] Faresi (2010)
